# Supplementary material for: Green Synthesis of High Temperature Stable Anatase Titanium Dioxide Nanoparticles Using Gum Kondagogu: Characterization and Solar Driven Photocatalytic Degradation of Organic Dye
Source: Nanomaterials (Basel). 2018 Dec 4;8(12):1002. doi: 10.3390/nano8121002 (PMC6316888; doi:10.3390/nano8121002)
Supplement: Supplementary file 1 [file nanomaterials-08-01002-s001.zip]

Archive with 1 entries (1 files):
- nanomaterials-383705-SI.pdf
